# Supplementary material for: Host–Microbe Interactions in Healthy and CSOM-Affected Middle Ears
Source: Microorganisms. 2025 Feb 5;13(2):339. doi: 10.3390/microorganisms13020339 (PMC11858293; doi:10.3390/microorganisms13020339)
Supplement: Supplementary file 1 [file microorganisms-13-00339-s001.zip]

Archive with 1 entries (1 files):
- microorganisms-3386309-supplementary.pdf
